# Supplementary material for: Using Ultrasound-Based Multilayer Perceptron to Differentiate Early Breast Mucinous Cancer and its Subtypes From Fibroadenoma
Source: Front Oncol. 2021 Dec 1;11:724656. doi: 10.3389/fonc.2021.724656 (PMC8671140; doi:10.3389/fonc.2021.724656)
Supplement: Supplementary file 1 [file DataSheet_1.zip]

Archive with 2 entries (2 files):
- clinical use/clinical use(MBC subtype).xml
- clinical use/clinical use(MBC).xml
