# Supplementary material for: Using Ultrasound-Based Multilayer Perceptron to Differentiate Early Breast Mucinous Cancer and its Subtypes From Fibroadenoma
Source: Front Oncol. 2021 Dec 1;11:724656. doi: 10.3389/fonc.2021.724656 (PMC8671140; doi:10.3389/fonc.2021.724656)
Supplement: Supplementary file 1 [file DataSheet_1.zip › clinical use/clinical use(MBC subtype).xml]

<?xml version="1.0" encoding="UTF-8" ?>

<PMML
	version="4.1"
	xmlns="http://www.dmg.org/PMML-4_1"
	xmlns:xsi="http://www.w3.org/2001/XMLSchema-instance"
	xsi:schemaLocation="http://www.dmg.org/PMML-4_1 pmml-4-1.xsd">
	<Header
		copyright="Copyright (c) IBM Corp. 1989, 2013.">
		<Application
			name="IBM SPSS Statistics"
			version="22.0.0.0"/>
		<Timestamp>Sat Oct 02 12:31:22 2021</Timestamp>
	</Header>
	<DataDictionary
		numberOfFields="12">
		<DataField
			name="mType"
			optype="categorical"
			dataType="double">
			<Value
				value="1"
				displayValue="FA"/>
			<Value
				value="2"
				displayValue="pMBC"/>
			<Value
				value="3"
				displayValue="mMBC"/>
		</DataField>
		<DataField
			name="echo"
			optype="categorical"
			dataType="double">
			<Value
				value="2"/>
			<Value
				value="3"/>
			<Value
				value="4"/>
			<Value
				value="5"/>
			<Value
				value="6"/>
		</DataField>
		<DataField
			name="shape"
			optype="categorical"
			dataType="double">
			<Value
				value="1"/>
			<Value
				value="2"/>
			<Value
				value="3"/>
		</DataField>
		<DataField
			name="orientation"
			optype="categorical"
			dataType="double">
			<Value
				value="1"/>
			<Value
				value="2"/>
		</DataField>
		<DataField
			name="postier"
			optype="categorical"
			dataType="double">
			<Value
				value="1"/>
			<Value
				value="2"/>
			<Value
				value="3"/>
			<Value
				value="4"/>
		</DataField>
		<DataField
			name="margin"
			optype="categorical"
			dataType="double">
			<Value
				value="1"/>
			<Value
				value="2"/>
		</DataField>
		<DataField
			name="calcification"
			optype="categorical"
			dataType="double">
			<Value
				value="1"/>
			<Value
				value="4"/>
		</DataField>
		<DataField
			name="echorim"
			optype="categorical"
			dataType="double">
			<Value
				value="1"/>
			<Value
				value="2"/>
		</DataField>
		<DataField
			name="vasculatiDis"
			optype="categorical"
			dataType="double">
			<Value
				value="1"/>
			<Value
				value="2"/>
			<Value
				value="3"/>
		</DataField>
		<DataField
			name="vasculatiGra"
			optype="categorical"
			dataType="double">
			<Value
				value="1"/>
			<Value
				value="2"/>
			<Value
				value="3"/>
			<Value
				value="4"/>
		</DataField>
		<DataField
			name="age"
			optype="continuous"
			dataType="double"/>
		<DataField
			name="size"
			optype="continuous"
			dataType="double"/>
	</DataDictionary>
	<TransformationDictionary>
		<DerivedField
			optype="categorical"
			dataType="double"
			name="mTypeValue0">
			<NormDiscrete
				field="mType"
				value="1"/>
		</DerivedField>
		<DerivedField
			optype="categorical"
			dataType="double"
			name="mTypeValue1">
			<NormDiscrete
				field="mType"
				value="2"/>
		</DerivedField>
		<DerivedField
			optype="categorical"
			dataType="double"
			name="mTypeValue2">
			<NormDiscrete
				field="mType"
				value="3"/>
		</DerivedField>
		<DerivedField
			optype="categorical"
			dataType="double"
			name="echoValue0">
			<NormDiscrete
				field="echo"
				value="2"/>
		</DerivedField>
		<DerivedField
			optype="categorical"
			dataType="double"
			name="echoValue1">
			<NormDiscrete
				field="echo"
				value="3"/>
		</DerivedField>
		<DerivedField
			optype="categorical"
			dataType="double"
			name="echoValue2">
			<NormDiscrete
				field="echo"
				value="4"/>
		</DerivedField>
		<DerivedField
			optype="categorical"
			dataType="double"
			name="echoValue3">
			<NormDiscrete
				field="echo"
				value="5"/>
		</DerivedField>
		<DerivedField
			optype="categorical"
			dataType="double"
			name="echoValue4">
			<NormDiscrete
				field="echo"
				value="6"/>
		</DerivedField>
		<DerivedField
			optype="categorical"
			dataType="double"
			name="shapeValue0">
			<NormDiscrete
				field="shape"
				value="1"/>
		</DerivedField>
		<DerivedField
			optype="categorical"
			dataType="double"
			name="shapeValue1">
			<NormDiscrete
				field="shape"
				value="2"/>
		</DerivedField>
		<DerivedField
			optype="categorical"
			dataType="double"
			name="shapeValue2">
			<NormDiscrete
				field="shape"
				value="3"/>
		</DerivedField>
		<DerivedField
			optype="categorical"
			dataType="double"
			name="orientationValue0">
			<NormDiscrete
				field="orientation"
				value="1"/>
		</DerivedField>
		<DerivedField
			optype="categorical"
			dataType="double"
			name="orientationValue1">
			<NormDiscrete
				field="orientation"
				value="2"/>
		</DerivedField>
		<DerivedField
			optype="categorical"
			dataType="double"
			name="postierValue0">
			<NormDiscrete
				field="postier"
				value="1"/>
		</DerivedField>
		<DerivedField
			optype="categorical"
			dataType="double"
			name="postierValue1">
			<NormDiscrete
				field="postier"
				value="2"/>
		</DerivedField>
		<DerivedField
			optype="categorical"
			dataType="double"
			name="postierValue2">
			<NormDiscrete
				field="postier"
				value="3"/>
		</DerivedField>
		<DerivedField
			optype="categorical"
			dataType="double"
			name="postierValue3">
			<NormDiscrete
				field="postier"
				value="4"/>
		</DerivedField>
		<DerivedField
			optype="categorical"
			dataType="double"
			name="marginValue0">
			<NormDiscrete
				field="margin"
				value="1"/>
		</DerivedField>
		<DerivedField
			optype="categorical"
			dataType="double"
			name="marginValue1">
			<NormDiscrete
				field="margin"
				value="2"/>
		</DerivedField>
		<DerivedField
			optype="categorical"
			dataType="double"
			name="calcificationValue0">
			<NormDiscrete
				field="calcification"
				value="1"/>
		</DerivedField>
		<DerivedField
			optype="categorical"
			dataType="double"
			name="calcificationValue1">
			<NormDiscrete
				field="calcification"
				value="4"/>
		</DerivedField>
		<DerivedField
			optype="categorical"
			dataType="double"
			name="echorimValue0">
			<NormDiscrete
				field="echorim"
				value="1"/>
		</DerivedField>
		<DerivedField
			optype="categorical"
			dataType="double"
			name="echorimValue1">
			<NormDiscrete
				field="echorim"
				value="2"/>
		</DerivedField>
		<DerivedField
			optype="categorical"
			dataType="double"
			name="vasculatiDisValue0">
			<NormDiscrete
				field="vasculatiDis"
				value="1"/>
		</DerivedField>
		<DerivedField
			optype="categorical"
			dataType="double"
			name="vasculatiDisValue1">
			<NormDiscrete
				field="vasculatiDis"
				value="2"/>
		</DerivedField>
		<DerivedField
			optype="categorical"
			dataType="double"
			name="vasculatiDisValue2">
			<NormDiscrete
				field="vasculatiDis"
				value="3"/>
		</DerivedField>
		<DerivedField
			optype="categorical"
			dataType="double"
			name="vasculatiGraValue0">
			<NormDiscrete
				field="vasculatiGra"
				value="1"/>
		</DerivedField>
		<DerivedField
			optype="categorical"
			dataType="double"
			name="vasculatiGraValue1">
			<NormDiscrete
				field="vasculatiGra"
				value="2"/>
		</DerivedField>
		<DerivedField
			optype="categorical"
			dataType="double"
			name="vasculatiGraValue2">
			<NormDiscrete
				field="vasculatiGra"
				value="3"/>
		</DerivedField>
		<DerivedField
			optype="categorical"
			dataType="double"
			name="vasculatiGraValue3">
			<NormDiscrete
				field="vasculatiGra"
				value="4"/>
		</DerivedField>
		<DerivedField
			optype="continuous"
			dataType="double"
			name="ageNorm">
			<NormContinuous
				field="age">
				<LinearNorm
					orig="15"
					norm="-2.00214503667991"/>
				<LinearNorm
					orig="79"
					norm="2.61786302250937"/>
			</NormContinuous>
		</DerivedField>
		<DerivedField
			optype="continuous"
			dataType="double"
			name="sizeNorm">
			<NormContinuous
				field="size">
				<LinearNorm
					orig="0.6"
					norm="-1.51046697299687"/>
				<LinearNorm
					orig="5.4"
					norm="2.84672631013329"/>
			</NormContinuous>
		</DerivedField>
	</TransformationDictionary>
	<NeuralNetwork
		functionName="classification"
		activationFunction="tanh">
		<MiningSchema>
			<MiningField
				name="echo"/>
			<MiningField
				name="shape"/>
			<MiningField
				name="orientation"/>
			<MiningField
				name="postier"/>
			<MiningField
				name="margin"/>
			<MiningField
				name="calcification"/>
			<MiningField
				name="echorim"/>
			<MiningField
				name="vasculatiDis"/>
			<MiningField
				name="vasculatiGra"/>
			<MiningField
				name="age"/>
			<MiningField
				name="size"/>
			<MiningField
				name="mType"
				usageType="predicted"/>
		</MiningSchema>
		<NeuralInputs>
			<NeuralInput
				id="0">
				<DerivedField
					optype="categorical"
					dataType="double">
					<FieldRef
						field="echoValue0"/>
				</DerivedField>
			</NeuralInput>
			<NeuralInput
				id="1">
				<DerivedField
					optype="categorical"
					dataType="double">
					<FieldRef
						field="echoValue1"/>
				</DerivedField>
			</NeuralInput>
			<NeuralInput
				id="2">
				<DerivedField
					optype="categorical"
					dataType="double">
					<FieldRef
						field="echoValue2"/>
				</DerivedField>
			</NeuralInput>
			<NeuralInput
				id="3">
				<DerivedField
					optype="categorical"
					dataType="double">
					<FieldRef
						field="echoValue3"/>
				</DerivedField>
			</NeuralInput>
			<NeuralInput
				id="4">
				<DerivedField
					optype="categorical"
					dataType="double">
					<FieldRef
						field="echoValue4"/>
				</DerivedField>
			</NeuralInput>
			<NeuralInput
				id="5">
				<DerivedField
					optype="categorical"
					dataType="double">
					<FieldRef
						field="shapeValue0"/>
				</DerivedField>
			</NeuralInput>
			<NeuralInput
				id="6">
				<DerivedField
					optype="categorical"
					dataType="double">
					<FieldRef
						field="shapeValue1"/>
				</DerivedField>
			</NeuralInput>
			<NeuralInput
				id="7">
				<DerivedField
					optype="categorical"
					dataType="double">
					<FieldRef
						field="shapeValue2"/>
				</DerivedField>
			</NeuralInput>
			<NeuralInput
				id="8">
				<DerivedField
					optype="categorical"
					dataType="double">
					<FieldRef
						field="orientationValue0"/>
				</DerivedField>
			</NeuralInput>
			<NeuralInput
				id="9">
				<DerivedField
					optype="categorical"
					dataType="double">
					<FieldRef
						field="orientationValue1"/>
				</DerivedField>
			</NeuralInput>
			<NeuralInput
				id="10">
				<DerivedField
					optype="categorical"
					dataType="double">
					<FieldRef
						field="postierValue0"/>
				</DerivedField>
			</NeuralInput>
			<NeuralInput
				id="11">
				<DerivedField
					optype="categorical"
					dataType="double">
					<FieldRef
						field="postierValue1"/>
				</DerivedField>
			</NeuralInput>
			<NeuralInput
				id="12">
				<DerivedField
					optype="categorical"
					dataType="double">
					<FieldRef
						field="postierValue2"/>
				</DerivedField>
			</NeuralInput>
			<NeuralInput
				id="13">
				<DerivedField
					optype="categorical"
					dataType="double">
					<FieldRef
						field="postierValue3"/>
				</DerivedField>
			</NeuralInput>
			<NeuralInput
				id="14">
				<DerivedField
					optype="categorical"
					dataType="double">
					<FieldRef
						field="marginValue0"/>
				</DerivedField>
			</NeuralInput>
			<NeuralInput
				id="15">
				<DerivedField
					optype="categorical"
					dataType="double">
					<FieldRef
						field="marginValue1"/>
				</DerivedField>
			</NeuralInput>
			<NeuralInput
				id="16">
				<DerivedField
					optype="categorical"
					dataType="double">
					<FieldRef
						field="calcificationValue0"/>
				</DerivedField>
			</NeuralInput>
			<NeuralInput
				id="17">
				<DerivedField
					optype="categorical"
					dataType="double">
					<FieldRef
						field="calcificationValue1"/>
				</DerivedField>
			</NeuralInput>
			<NeuralInput
				id="18">
				<DerivedField
					optype="categorical"
					dataType="double">
					<FieldRef
						field="echorimValue0"/>
				</DerivedField>
			</NeuralInput>
			<NeuralInput
				id="19">
				<DerivedField
					optype="categorical"
					dataType="double">
					<FieldRef
						field="echorimValue1"/>
				</DerivedField>
			</NeuralInput>
			<NeuralInput
				id="20">
				<DerivedField
					optype="categorical"
					dataType="double">
					<FieldRef
						field="vasculatiDisValue0"/>
				</DerivedField>
			</NeuralInput>
			<NeuralInput
				id="21">
				<DerivedField
					optype="categorical"
					dataType="double">
					<FieldRef
						field="vasculatiDisValue1"/>
				</DerivedField>
			</NeuralInput>
			<NeuralInput
				id="22">
				<DerivedField
					optype="categorical"
					dataType="double">
					<FieldRef
						field="vasculatiDisValue2"/>
				</DerivedField>
			</NeuralInput>
			<NeuralInput
				id="23">
				<DerivedField
					optype="categorical"
					dataType="double">
					<FieldRef
						field="vasculatiGraValue0"/>
				</DerivedField>
			</NeuralInput>
			<NeuralInput
				id="24">
				<DerivedField
					optype="categorical"
					dataType="double">
					<FieldRef
						field="vasculatiGraValue1"/>
				</DerivedField>
			</NeuralInput>
			<NeuralInput
				id="25">
				<DerivedField
					optype="categorical"
					dataType="double">
					<FieldRef
						field="vasculatiGraValue2"/>
				</DerivedField>
			</NeuralInput>
			<NeuralInput
				id="26">
				<DerivedField
					optype="categorical"
					dataType="double">
					<FieldRef
						field="vasculatiGraValue3"/>
				</DerivedField>
			</NeuralInput>
			<NeuralInput
				id="27">
				<DerivedField
					optype="continuous"
					dataType="double">
					<FieldRef
						field="ageNorm"/>
				</DerivedField>
			</NeuralInput>
			<NeuralInput
				id="28">
				<DerivedField
					optype="continuous"
					dataType="double">
					<FieldRef
						field="sizeNorm"/>
				</DerivedField>
			</NeuralInput>
		</NeuralInputs>
		<NeuralLayer
			numberOfNeurons="3">
			<Neuron
				id="29"
				bias="-0.389819452497253">
				<Con
					from="0"
					weight="-0.230552191301469"/>
				<Con
					from="1"
					weight="0.362462622850886"/>
				<Con
					from="2"
					weight="-0.211267033798842"/>
				<Con
					from="3"
					weight="0.423977723595224"/>
				<Con
					from="4"
					weight="-0.636543945761254"/>
				<Con
					from="5"
					weight="-0.430228850027129"/>
				<Con
					from="6"
					weight="-0.248141370673558"/>
				<Con
					from="7"
					weight="-0.175958668657247"/>
				<Con
					from="8"
					weight="0.274744133929651"/>
				<Con
					from="9"
					weight="0.656813763590524"/>
				<Con
					from="10"
					weight="0.0676993212723783"/>
				<Con
					from="11"
					weight="0.465946146541018"/>
				<Con
					from="12"
					weight="0.00963133172875855"/>
				<Con
					from="13"
					weight="-0.205913743593132"/>
				<Con
					from="14"
					weight="-0.255607846678389"/>
				<Con
					from="15"
					weight="0.876150815343562"/>
				<Con
					from="16"
					weight="0.239729352394711"/>
				<Con
					from="17"
					weight="-0.115577957184723"/>
				<Con
					from="18"
					weight="-0.00810478898665828"/>
				<Con
					from="19"
					weight="0.498074786695267"/>
				<Con
					from="20"
					weight="-0.135075754221616"/>
				<Con
					from="21"
					weight="-0.0313969403938024"/>
				<Con
					from="22"
					weight="-0.285085190732523"/>
				<Con
					from="23"
					weight="-0.0289813944877092"/>
				<Con
					from="24"
					weight="0.612163680987348"/>
				<Con
					from="25"
					weight="0.353815870432199"/>
				<Con
					from="26"
					weight="0.248691518266022"/>
				<Con
					from="27"
					weight="1.39122410370213"/>
				<Con
					from="28"
					weight="-0.240868122365035"/>
			</Neuron>
			<Neuron
				id="30"
				bias="-0.317064611935668">
				<Con
					from="0"
					weight="0.479550863828047"/>
				<Con
					from="1"
					weight="-0.0633819025341061"/>
				<Con
					from="2"
					weight="0.183505735750084"/>
				<Con
					from="3"
					weight="-0.233304757032792"/>
				<Con
					from="4"
					weight="0.506715349022218"/>
				<Con
					from="5"
					weight="-0.652957765496563"/>
				<Con
					from="6"
					weight="-0.203148300852168"/>
				<Con
					from="7"
					weight="0.472491078519351"/>
				<Con
					from="8"
					weight="-0.442959622712306"/>
				<Con
					from="9"
					weight="0.169169926553785"/>
				<Con
					from="10"
					weight="-0.362545890058568"/>
				<Con
					from="11"
					weight="0.237272527338238"/>
				<Con
					from="12"
					weight="0.108518592014218"/>
				<Con
					from="13"
					weight="-0.42406079050803"/>
				<Con
					from="14"
					weight="0.153312407589475"/>
				<Con
					from="15"
					weight="-0.388905898120823"/>
				<Con
					from="16"
					weight="-0.447006322509055"/>
				<Con
					from="17"
					weight="0.070124579895985"/>
				<Con
					from="18"
					weight="-0.628616262515866"/>
				<Con
					from="19"
					weight="-0.00755154708009901"/>
				<Con
					from="20"
					weight="-0.523945127671615"/>
				<Con
					from="21"
					weight="-0.526006653628343"/>
				<Con
					from="22"
					weight="-0.0805082432744936"/>
				<Con
					from="23"
					weight="0.0207812816343437"/>
				<Con
					from="24"
					weight="0.0989963076522171"/>
				<Con
					from="25"
					weight="0.111600467305793"/>
				<Con
					from="26"
					weight="-0.435229186215164"/>
				<Con
					from="27"
					weight="0.680778420307654"/>
				<Con
					from="28"
					weight="0.589069213774784"/>
			</Neuron>
			<Neuron
				id="31"
				bias="0.503579039880495">
				<Con
					from="0"
					weight="0.271512440977605"/>
				<Con
					from="1"
					weight="0.0248833135657595"/>
				<Con
					from="2"
					weight="0.310087417755023"/>
				<Con
					from="3"
					weight="-0.400121150100832"/>
				<Con
					from="4"
					weight="0.378318631733507"/>
				<Con
					from="5"
					weight="0.703761070568323"/>
				<Con
					from="6"
					weight="-0.32945684137824"/>
				<Con
					from="7"
					weight="-0.348395199023209"/>
				<Con
					from="8"
					weight="0.140112802567984"/>
				<Con
					from="9"
					weight="0.576310730180099"/>
				<Con
					from="10"
					weight="-0.020598951103155"/>
				<Con
					from="11"
					weight="-0.924593343650868"/>
				<Con
					from="12"
					weight="0.630949899746627"/>
				<Con
					from="13"
					weight="-0.2964377778556"/>
				<Con
					from="14"
					weight="0.26559469335256"/>
				<Con
					from="15"
					weight="0.145986798987121"/>
				<Con
					from="16"
					weight="-0.333283600479509"/>
				<Con
					from="17"
					weight="-0.199298410306121"/>
				<Con
					from="18"
					weight="0.0642006949382151"/>
				<Con
					from="19"
					weight="-0.773771422426752"/>
				<Con
					from="20"
					weight="-0.309500302456742"/>
				<Con
					from="21"
					weight="-0.423146157042957"/>
				<Con
					from="22"
					weight="-0.230953893549927"/>
				<Con
					from="23"
					weight="0.377011801222188"/>
				<Con
					from="24"
					weight="0.0458896913918736"/>
				<Con
					from="25"
					weight="0.475237154845205"/>
				<Con
					from="26"
					weight="-0.00679054690371757"/>
				<Con
					from="27"
					weight="-0.833085404546155"/>
				<Con
					from="28"
					weight="-1.07778138147176"/>
			</Neuron>
		</NeuralLayer>
		<NeuralLayer
			numberOfNeurons="3"
			activationFunction="identity"
			normalizationMethod="softmax">
			<Neuron
				id="32"
				bias="0.68118407568287">
				<Con
					from="29"
					weight="-1.1968420475726"/>
				<Con
					from="30"
					weight="-0.356597474696398"/>
				<Con
					from="31"
					weight="1.16736894725447"/>
			</Neuron>
			<Neuron
				id="33"
				bias="0.0574424623847952">
				<Con
					from="29"
					weight="1.15865216336818"/>
				<Con
					from="30"
					weight="0.0499275369515547"/>
				<Con
					from="31"
					weight="-0.99024018022702"/>
			</Neuron>
			<Neuron
				id="34"
				bias="-0.0330312985364162">
				<Con
					from="29"
					weight="0.0897388983741417"/>
				<Con
					from="30"
					weight="0.563526335004822"/>
				<Con
					from="31"
					weight="-0.790421480211357"/>
			</Neuron>
		</NeuralLayer>
		<NeuralOutputs>
			<NeuralOutput
				outputNeuron="32">
				<DerivedField
					optype="categorical"
					dataType="double">
					<FieldRef
						field="mTypeValue0"/>
				</DerivedField>
			</NeuralOutput>
			<NeuralOutput
				outputNeuron="33">
				<DerivedField
					optype="categorical"
					dataType="double">
					<FieldRef
						field="mTypeValue1"/>
				</DerivedField>
			</NeuralOutput>
			<NeuralOutput
				outputNeuron="34">
				<DerivedField
					optype="categorical"
					dataType="double">
					<FieldRef
						field="mTypeValue2"/>
				</DerivedField>
			</NeuralOutput>
		</NeuralOutputs>
	</NeuralNetwork>
</PMML>
