# Supplementary material for: Using Ultrasound-Based Multilayer Perceptron to Differentiate Early Breast Mucinous Cancer and its Subtypes From Fibroadenoma
Source: Front Oncol. 2021 Dec 1;11:724656. doi: 10.3389/fonc.2021.724656 (PMC8671140; doi:10.3389/fonc.2021.724656)
Supplement: Supplementary file 1 [file DataSheet_1.zip › clinical use/clinical use(MBC).xml]

<?xml version="1.0" encoding="UTF-8" ?>

<PMML
	version="4.1"
	xmlns="http://www.dmg.org/PMML-4_1"
	xmlns:xsi="http://www.w3.org/2001/XMLSchema-instance"
	xsi:schemaLocation="http://www.dmg.org/PMML-4_1 pmml-4-1.xsd">
	<Header
		copyright="Copyright (c) IBM Corp. 1989, 2013.">
		<Application
			name="IBM SPSS Statistics"
			version="22.0.0.0"/>
		<Timestamp>Sun Oct 10 21:11:43 2021</Timestamp>
	</Header>
	<DataDictionary
		numberOfFields="12">
		<DataField
			name="pType"
			optype="categorical"
			dataType="double">
			<Value
				value="1"
				displayValue="FA"/>
			<Value
				value="2"
				displayValue="MBC"/>
		</DataField>
		<DataField
			name="echo"
			optype="categorical"
			dataType="double">
			<Value
				value="2"/>
			<Value
				value="3"/>
			<Value
				value="4"/>
			<Value
				value="5"/>
			<Value
				value="6"/>
		</DataField>
		<DataField
			name="shape"
			optype="categorical"
			dataType="double">
			<Value
				value="1"/>
			<Value
				value="2"/>
			<Value
				value="3"/>
		</DataField>
		<DataField
			name="orientation"
			optype="categorical"
			dataType="double">
			<Value
				value="1"/>
			<Value
				value="2"/>
		</DataField>
		<DataField
			name="postier"
			optype="categorical"
			dataType="double">
			<Value
				value="1"/>
			<Value
				value="2"/>
			<Value
				value="3"/>
			<Value
				value="4"/>
		</DataField>
		<DataField
			name="margin"
			optype="categorical"
			dataType="double">
			<Value
				value="1"/>
			<Value
				value="2"/>
		</DataField>
		<DataField
			name="calcification"
			optype="categorical"
			dataType="double">
			<Value
				value="1"/>
			<Value
				value="4"/>
		</DataField>
		<DataField
			name="echorim"
			optype="categorical"
			dataType="double">
			<Value
				value="1"/>
			<Value
				value="2"/>
		</DataField>
		<DataField
			name="vasculatiDis"
			optype="categorical"
			dataType="double">
			<Value
				value="1"/>
			<Value
				value="2"/>
			<Value
				value="3"/>
		</DataField>
		<DataField
			name="vasculatiGra"
			optype="categorical"
			dataType="double">
			<Value
				value="1"/>
			<Value
				value="2"/>
			<Value
				value="3"/>
			<Value
				value="4"/>
		</DataField>
		<DataField
			name="age"
			optype="continuous"
			dataType="double"/>
		<DataField
			name="size"
			optype="continuous"
			dataType="double"/>
	</DataDictionary>
	<TransformationDictionary>
		<DerivedField
			optype="categorical"
			dataType="double"
			name="pTypeValue0">
			<NormDiscrete
				field="pType"
				value="1"/>
		</DerivedField>
		<DerivedField
			optype="categorical"
			dataType="double"
			name="pTypeValue1">
			<NormDiscrete
				field="pType"
				value="2"/>
		</DerivedField>
		<DerivedField
			optype="categorical"
			dataType="double"
			name="echoValue0">
			<NormDiscrete
				field="echo"
				value="2"/>
		</DerivedField>
		<DerivedField
			optype="categorical"
			dataType="double"
			name="echoValue1">
			<NormDiscrete
				field="echo"
				value="3"/>
		</DerivedField>
		<DerivedField
			optype="categorical"
			dataType="double"
			name="echoValue2">
			<NormDiscrete
				field="echo"
				value="4"/>
		</DerivedField>
		<DerivedField
			optype="categorical"
			dataType="double"
			name="echoValue3">
			<NormDiscrete
				field="echo"
				value="5"/>
		</DerivedField>
		<DerivedField
			optype="categorical"
			dataType="double"
			name="echoValue4">
			<NormDiscrete
				field="echo"
				value="6"/>
		</DerivedField>
		<DerivedField
			optype="categorical"
			dataType="double"
			name="shapeValue0">
			<NormDiscrete
				field="shape"
				value="1"/>
		</DerivedField>
		<DerivedField
			optype="categorical"
			dataType="double"
			name="shapeValue1">
			<NormDiscrete
				field="shape"
				value="2"/>
		</DerivedField>
		<DerivedField
			optype="categorical"
			dataType="double"
			name="shapeValue2">
			<NormDiscrete
				field="shape"
				value="3"/>
		</DerivedField>
		<DerivedField
			optype="categorical"
			dataType="double"
			name="orientationValue0">
			<NormDiscrete
				field="orientation"
				value="1"/>
		</DerivedField>
		<DerivedField
			optype="categorical"
			dataType="double"
			name="orientationValue1">
			<NormDiscrete
				field="orientation"
				value="2"/>
		</DerivedField>
		<DerivedField
			optype="categorical"
			dataType="double"
			name="postierValue0">
			<NormDiscrete
				field="postier"
				value="1"/>
		</DerivedField>
		<DerivedField
			optype="categorical"
			dataType="double"
			name="postierValue1">
			<NormDiscrete
				field="postier"
				value="2"/>
		</DerivedField>
		<DerivedField
			optype="categorical"
			dataType="double"
			name="postierValue2">
			<NormDiscrete
				field="postier"
				value="3"/>
		</DerivedField>
		<DerivedField
			optype="categorical"
			dataType="double"
			name="postierValue3">
			<NormDiscrete
				field="postier"
				value="4"/>
		</DerivedField>
		<DerivedField
			optype="categorical"
			dataType="double"
			name="marginValue0">
			<NormDiscrete
				field="margin"
				value="1"/>
		</DerivedField>
		<DerivedField
			optype="categorical"
			dataType="double"
			name="marginValue1">
			<NormDiscrete
				field="margin"
				value="2"/>
		</DerivedField>
		<DerivedField
			optype="categorical"
			dataType="double"
			name="calcificationValue0">
			<NormDiscrete
				field="calcification"
				value="1"/>
		</DerivedField>
		<DerivedField
			optype="categorical"
			dataType="double"
			name="calcificationValue1">
			<NormDiscrete
				field="calcification"
				value="4"/>
		</DerivedField>
		<DerivedField
			optype="categorical"
			dataType="double"
			name="echorimValue0">
			<NormDiscrete
				field="echorim"
				value="1"/>
		</DerivedField>
		<DerivedField
			optype="categorical"
			dataType="double"
			name="echorimValue1">
			<NormDiscrete
				field="echorim"
				value="2"/>
		</DerivedField>
		<DerivedField
			optype="categorical"
			dataType="double"
			name="vasculatiDisValue0">
			<NormDiscrete
				field="vasculatiDis"
				value="1"/>
		</DerivedField>
		<DerivedField
			optype="categorical"
			dataType="double"
			name="vasculatiDisValue1">
			<NormDiscrete
				field="vasculatiDis"
				value="2"/>
		</DerivedField>
		<DerivedField
			optype="categorical"
			dataType="double"
			name="vasculatiDisValue2">
			<NormDiscrete
				field="vasculatiDis"
				value="3"/>
		</DerivedField>
		<DerivedField
			optype="categorical"
			dataType="double"
			name="vasculatiGraValue0">
			<NormDiscrete
				field="vasculatiGra"
				value="1"/>
		</DerivedField>
		<DerivedField
			optype="categorical"
			dataType="double"
			name="vasculatiGraValue1">
			<NormDiscrete
				field="vasculatiGra"
				value="2"/>
		</DerivedField>
		<DerivedField
			optype="categorical"
			dataType="double"
			name="vasculatiGraValue2">
			<NormDiscrete
				field="vasculatiGra"
				value="3"/>
		</DerivedField>
		<DerivedField
			optype="categorical"
			dataType="double"
			name="vasculatiGraValue3">
			<NormDiscrete
				field="vasculatiGra"
				value="4"/>
		</DerivedField>
		<DerivedField
			optype="continuous"
			dataType="double"
			name="ageNorm">
			<NormContinuous
				field="age">
				<LinearNorm
					orig="15"
					norm="-2.00214503667991"/>
				<LinearNorm
					orig="79"
					norm="2.61786302250937"/>
			</NormContinuous>
		</DerivedField>
		<DerivedField
			optype="continuous"
			dataType="double"
			name="sizeNorm">
			<NormContinuous
				field="size">
				<LinearNorm
					orig="0.6"
					norm="-1.51046697299687"/>
				<LinearNorm
					orig="5.4"
					norm="2.84672631013329"/>
			</NormContinuous>
		</DerivedField>
	</TransformationDictionary>
	<NeuralNetwork
		functionName="classification"
		activationFunction="tanh">
		<MiningSchema>
			<MiningField
				name="echo"/>
			<MiningField
				name="shape"/>
			<MiningField
				name="orientation"/>
			<MiningField
				name="postier"/>
			<MiningField
				name="margin"/>
			<MiningField
				name="calcification"/>
			<MiningField
				name="echorim"/>
			<MiningField
				name="vasculatiDis"/>
			<MiningField
				name="vasculatiGra"/>
			<MiningField
				name="age"/>
			<MiningField
				name="size"/>
			<MiningField
				name="pType"
				usageType="predicted"/>
		</MiningSchema>
		<NeuralInputs>
			<NeuralInput
				id="0">
				<DerivedField
					optype="categorical"
					dataType="double">
					<FieldRef
						field="echoValue0"/>
				</DerivedField>
			</NeuralInput>
			<NeuralInput
				id="1">
				<DerivedField
					optype="categorical"
					dataType="double">
					<FieldRef
						field="echoValue1"/>
				</DerivedField>
			</NeuralInput>
			<NeuralInput
				id="2">
				<DerivedField
					optype="categorical"
					dataType="double">
					<FieldRef
						field="echoValue2"/>
				</DerivedField>
			</NeuralInput>
			<NeuralInput
				id="3">
				<DerivedField
					optype="categorical"
					dataType="double">
					<FieldRef
						field="echoValue3"/>
				</DerivedField>
			</NeuralInput>
			<NeuralInput
				id="4">
				<DerivedField
					optype="categorical"
					dataType="double">
					<FieldRef
						field="echoValue4"/>
				</DerivedField>
			</NeuralInput>
			<NeuralInput
				id="5">
				<DerivedField
					optype="categorical"
					dataType="double">
					<FieldRef
						field="shapeValue0"/>
				</DerivedField>
			</NeuralInput>
			<NeuralInput
				id="6">
				<DerivedField
					optype="categorical"
					dataType="double">
					<FieldRef
						field="shapeValue1"/>
				</DerivedField>
			</NeuralInput>
			<NeuralInput
				id="7">
				<DerivedField
					optype="categorical"
					dataType="double">
					<FieldRef
						field="shapeValue2"/>
				</DerivedField>
			</NeuralInput>
			<NeuralInput
				id="8">
				<DerivedField
					optype="categorical"
					dataType="double">
					<FieldRef
						field="orientationValue0"/>
				</DerivedField>
			</NeuralInput>
			<NeuralInput
				id="9">
				<DerivedField
					optype="categorical"
					dataType="double">
					<FieldRef
						field="orientationValue1"/>
				</DerivedField>
			</NeuralInput>
			<NeuralInput
				id="10">
				<DerivedField
					optype="categorical"
					dataType="double">
					<FieldRef
						field="postierValue0"/>
				</DerivedField>
			</NeuralInput>
			<NeuralInput
				id="11">
				<DerivedField
					optype="categorical"
					dataType="double">
					<FieldRef
						field="postierValue1"/>
				</DerivedField>
			</NeuralInput>
			<NeuralInput
				id="12">
				<DerivedField
					optype="categorical"
					dataType="double">
					<FieldRef
						field="postierValue2"/>
				</DerivedField>
			</NeuralInput>
			<NeuralInput
				id="13">
				<DerivedField
					optype="categorical"
					dataType="double">
					<FieldRef
						field="postierValue3"/>
				</DerivedField>
			</NeuralInput>
			<NeuralInput
				id="14">
				<DerivedField
					optype="categorical"
					dataType="double">
					<FieldRef
						field="marginValue0"/>
				</DerivedField>
			</NeuralInput>
			<NeuralInput
				id="15">
				<DerivedField
					optype="categorical"
					dataType="double">
					<FieldRef
						field="marginValue1"/>
				</DerivedField>
			</NeuralInput>
			<NeuralInput
				id="16">
				<DerivedField
					optype="categorical"
					dataType="double">
					<FieldRef
						field="calcificationValue0"/>
				</DerivedField>
			</NeuralInput>
			<NeuralInput
				id="17">
				<DerivedField
					optype="categorical"
					dataType="double">
					<FieldRef
						field="calcificationValue1"/>
				</DerivedField>
			</NeuralInput>
			<NeuralInput
				id="18">
				<DerivedField
					optype="categorical"
					dataType="double">
					<FieldRef
						field="echorimValue0"/>
				</DerivedField>
			</NeuralInput>
			<NeuralInput
				id="19">
				<DerivedField
					optype="categorical"
					dataType="double">
					<FieldRef
						field="echorimValue1"/>
				</DerivedField>
			</NeuralInput>
			<NeuralInput
				id="20">
				<DerivedField
					optype="categorical"
					dataType="double">
					<FieldRef
						field="vasculatiDisValue0"/>
				</DerivedField>
			</NeuralInput>
			<NeuralInput
				id="21">
				<DerivedField
					optype="categorical"
					dataType="double">
					<FieldRef
						field="vasculatiDisValue1"/>
				</DerivedField>
			</NeuralInput>
			<NeuralInput
				id="22">
				<DerivedField
					optype="categorical"
					dataType="double">
					<FieldRef
						field="vasculatiDisValue2"/>
				</DerivedField>
			</NeuralInput>
			<NeuralInput
				id="23">
				<DerivedField
					optype="categorical"
					dataType="double">
					<FieldRef
						field="vasculatiGraValue0"/>
				</DerivedField>
			</NeuralInput>
			<NeuralInput
				id="24">
				<DerivedField
					optype="categorical"
					dataType="double">
					<FieldRef
						field="vasculatiGraValue1"/>
				</DerivedField>
			</NeuralInput>
			<NeuralInput
				id="25">
				<DerivedField
					optype="categorical"
					dataType="double">
					<FieldRef
						field="vasculatiGraValue2"/>
				</DerivedField>
			</NeuralInput>
			<NeuralInput
				id="26">
				<DerivedField
					optype="categorical"
					dataType="double">
					<FieldRef
						field="vasculatiGraValue3"/>
				</DerivedField>
			</NeuralInput>
			<NeuralInput
				id="27">
				<DerivedField
					optype="continuous"
					dataType="double">
					<FieldRef
						field="ageNorm"/>
				</DerivedField>
			</NeuralInput>
			<NeuralInput
				id="28">
				<DerivedField
					optype="continuous"
					dataType="double">
					<FieldRef
						field="sizeNorm"/>
				</DerivedField>
			</NeuralInput>
		</NeuralInputs>
		<NeuralLayer
			numberOfNeurons="2">
			<Neuron
				id="29"
				bias="-0.18203322246749">
				<Con
					from="0"
					weight="-0.420202398381133"/>
				<Con
					from="1"
					weight="0.394368488227692"/>
				<Con
					from="2"
					weight="0.0499087601642035"/>
				<Con
					from="3"
					weight="0.114182401772038"/>
				<Con
					from="4"
					weight="0.217002726130811"/>
				<Con
					from="5"
					weight="0.146579122403975"/>
				<Con
					from="6"
					weight="0.649979101018806"/>
				<Con
					from="7"
					weight="0.662977596688069"/>
				<Con
					from="8"
					weight="-0.323202055646628"/>
				<Con
					from="9"
					weight="0.467588571766131"/>
				<Con
					from="10"
					weight="0.264163846929594"/>
				<Con
					from="11"
					weight="0.581618152914435"/>
				<Con
					from="12"
					weight="-0.322251163346754"/>
				<Con
					from="13"
					weight="-0.227521695775604"/>
				<Con
					from="14"
					weight="-0.75097433673477"/>
				<Con
					from="15"
					weight="0.734605622740408"/>
				<Con
					from="16"
					weight="0.518570931091383"/>
				<Con
					from="17"
					weight="-0.490636528697125"/>
				<Con
					from="18"
					weight="-0.200748330231848"/>
				<Con
					from="19"
					weight="0.115069718516673"/>
				<Con
					from="20"
					weight="0.217423014374091"/>
				<Con
					from="21"
					weight="0.493588357329708"/>
				<Con
					from="22"
					weight="-0.0983544317621922"/>
				<Con
					from="23"
					weight="-0.245247194225727"/>
				<Con
					from="24"
					weight="0.402827092756492"/>
				<Con
					from="25"
					weight="-0.1017528961839"/>
				<Con
					from="26"
					weight="-0.0330885412629833"/>
				<Con
					from="27"
					weight="1.21881750400505"/>
				<Con
					from="28"
					weight="-0.385762253976633"/>
			</Neuron>
			<Neuron
				id="30"
				bias="0.18725567291772">
				<Con
					from="0"
					weight="-0.420177562601414"/>
				<Con
					from="1"
					weight="-0.345002267153493"/>
				<Con
					from="2"
					weight="-0.764215798020195"/>
				<Con
					from="3"
					weight="0.587071338095602"/>
				<Con
					from="4"
					weight="0.0889175742799328"/>
				<Con
					from="5"
					weight="-0.378164637126107"/>
				<Con
					from="6"
					weight="0.133620074906036"/>
				<Con
					from="7"
					weight="0.241015066933334"/>
				<Con
					from="8"
					weight="-0.0211091468397653"/>
				<Con
					from="9"
					weight="0.16101069946199"/>
				<Con
					from="10"
					weight="0.121836839995983"/>
				<Con
					from="11"
					weight="0.56489219332963"/>
				<Con
					from="12"
					weight="-0.285455897945215"/>
				<Con
					from="13"
					weight="-0.447522426035746"/>
				<Con
					from="14"
					weight="-0.203777482847062"/>
				<Con
					from="15"
					weight="0.0919991437488728"/>
				<Con
					from="16"
					weight="0.150235582909787"/>
				<Con
					from="17"
					weight="-0.129953260096012"/>
				<Con
					from="18"
					weight="-0.674398293053454"/>
				<Con
					from="19"
					weight="-0.0741586386424275"/>
				<Con
					from="20"
					weight="-0.730113162623058"/>
				<Con
					from="21"
					weight="0.144605911447444"/>
				<Con
					from="22"
					weight="0.401719585652975"/>
				<Con
					from="23"
					weight="0.0129676773764392"/>
				<Con
					from="24"
					weight="0.46601598552093"/>
				<Con
					from="25"
					weight="0.212866888089152"/>
				<Con
					from="26"
					weight="0.506549178381774"/>
				<Con
					from="27"
					weight="1.06738970768286"/>
				<Con
					from="28"
					weight="0.936649425296063"/>
			</Neuron>
		</NeuralLayer>
		<NeuralLayer
			numberOfNeurons="2"
			activationFunction="identity"
			normalizationMethod="softmax">
			<Neuron
				id="31"
				bias="0.562801569901782">
				<Con
					from="29"
					weight="-1.21797141459892"/>
				<Con
					from="30"
					weight="-0.824845475556222"/>
			</Neuron>
			<Neuron
				id="32"
				bias="-0.174781648178028">
				<Con
					from="29"
					weight="0.85256992214481"/>
				<Con
					from="30"
					weight="1.18573922053155"/>
			</Neuron>
		</NeuralLayer>
		<NeuralOutputs>
			<NeuralOutput
				outputNeuron="31">
				<DerivedField
					optype="categorical"
					dataType="double">
					<FieldRef
						field="pTypeValue0"/>
				</DerivedField>
			</NeuralOutput>
			<NeuralOutput
				outputNeuron="32">
				<DerivedField
					optype="categorical"
					dataType="double">
					<FieldRef
						field="pTypeValue1"/>
				</DerivedField>
			</NeuralOutput>
		</NeuralOutputs>
	</NeuralNetwork>
</PMML>
